# Supplementary material for: The Promoter of the Immune-Modulating Gene TIR-Containing Protein C of the Uropathogenic Escherichia coli Strain CFT073 Reacts to the Pathogen’s Environment
Source: Int J Mol Sci. 2022 Jan 20;23(3):1148. doi: 10.3390/ijms23031148 (PMC8835471; doi:10.3390/ijms23031148)
Supplement: Supplementary file 1 [file ijms-23-01148-s001.zip]

Archive with 1 entries (1 files):
- ijms-1543260-supp.pdf
